# Supplementary material for: Biochemical Basis of Xylooligosaccharide Utilisation by Gut Bacteria
Source: Int J Mol Sci. 2022 Mar 10;23(6):2992. doi: 10.3390/ijms23062992 (PMC8954004; doi:10.3390/ijms23062992)
Supplement: Supplementary file 1 [file ijms-23-02992-s001.zip]

Archive with 1 entries (1 files):
- ijms-1571188-supplementary.pdf
